# Supplementary material for: CalFitter 2.0: Leveraging the power of singular value decomposition to analyse protein thermostability
Source: Nucleic Acids Res. 2022 May 17;50(W1):W145–51. doi: 10.1093/nar/gkac378 (PMC9252748; doi:10.1093/nar/gkac378)
Supplement: gkac378_Supplemental_Files [file gkac378_supplemental_files.zip]

Archive with 2 entries (2 files):
- CalFitter 2_SI_REVISED_final_.pdf
- Supplementary_data_raw_files.zip
